# Supplementary material for: The coilin N-terminus mediates multivalent interactions between coilin and Nopp140 to form and maintain Cajal bodies
Source: Nat Commun. 2022 Oct 12;13:6005. doi: 10.1038/s41467-022-33434-2 (PMC9556525; doi:10.1038/s41467-022-33434-2)
Supplement: Supplementary file 4 — Source Data [file 41467_2022_33434_MOESM4_ESM.xlsx]

## Sheet: Figure 2a
		anti-GAPDH
		37
		25
		20
		15
		10

## Sheet: Figure 2e
ImageNumber	ObjectNumber	Metadata_KD	Children_FilteredCBs_Count
1	1	nt	1
1	2	nt	1
1	3	nt	3
1	4	nt	2
1	5	nt	3
1	6	nt	2
1	7	nt	2
1	8	nt	2
1	9	nt	3
1	10	nt	2
1	11	nt	0
1	12	nt	2
1	13	nt	3
1	14	nt	1
1	15	nt	0
1	16	nt	3
1	17	nt	1
1	18	nt	2
1	19	nt	3
1	20	nt	0
1	21	nt	3
1	22	nt	0
1	23	nt	3
1	24	nt	0
1	25	nt	1
1	26	nt	3
1	27	nt	0
1	28	nt	0
1	29	nt	2
1	30	nt	0
1	31	nt	0
1	32	nt	2
1	33	nt	0
1	34	nt	3
1	35	nt	1
1	36	nt	1
1	37	nt	1
1	38	nt	2
1	39	nt	3
1	40	nt	3
1	41	nt	2
1	42	nt	3
1	43	nt	2
2	1	nt	2
2	2	nt	2
2	3	nt	2
2	4	nt	0
2	5	nt	3
2	6	nt	2
2	7	nt	2
2	8	nt	0
2	9	nt	1
2	10	nt	0
2	11	nt	4
2	12	nt	0
2	13	nt	0
2	14	nt	2
2	15	nt	0
2	16	nt	1
2	17	nt	3
2	18	nt	5
2	19	nt	1
2	20	nt	4
2	21	nt	1
2	22	nt	1
2	23	nt	2
2	24	nt	2
2	25	nt	2
2	26	nt	2
2	27	nt	1
2	28	nt	1
2	29	nt	1
2	30	nt	2
2	31	nt	3
2	32	nt	0
2	33	nt	2
2	34	nt	2
2	35	nt	2
2	36	nt	1
2	37	nt	4
2	38	nt	0
2	39	nt	1
2	40	nt	0
2	41	nt	4
2	42	nt	4
2	43	nt	2
2	44	nt	0
2	45	nt	0
2	46	nt	3
2	47	nt	1
3	1	nt	1
3	2	nt	0
3	3	nt	1
3	4	nt	2
3	5	nt	0
3	6	nt	2
3	7	nt	3
3	8	nt	2
3	9	nt	1
3	10	nt	0
3	11	nt	2
3	12	nt	0
3	13	nt	0
3	14	nt	2
3	15	nt	0
3	16	nt	1
3	17	nt	2
3	18	nt	2
3	19	nt	2
3	20	nt	2
3	21	nt	2
3	22	nt	2
3	23	nt	1
3	24	nt	0
3	25	nt	0
3	26	nt	2
3	27	nt	1
3	28	nt	3
3	29	nt	0
3	30	nt	2
3	31	nt	0
3	32	nt	1
3	33	nt	2
3	34	nt	2
3	35	nt	2
3	36	nt	3
3	37	nt	2
3	38	nt	3
3	39	nt	2
3	40	nt	1
3	41	nt	2
3	42	nt	2
3	43	nt	1
3	44	nt	0
3	45	nt	2
3	46	nt	0
3	47	nt	0
3	48	nt	2
3	49	nt	2
3	50	nt	2
4	1	siCoil	0
4	2	siCoil	0
4	3	siCoil	5
4	4	siCoil	0
4	5	siCoil	0
4	6	siCoil	0
4	7	siCoil	1
4	8	siCoil	4
4	9	siCoil	1
4	10	siCoil	1
4	11	siCoil	1
4	12	siCoil	0
4	13	siCoil	0
4	14	siCoil	0
4	15	siCoil	0
4	16	siCoil	1
4	17	siCoil	0
4	18	siCoil	0
4	19	siCoil	0
4	20	siCoil	1
4	21	siCoil	0
4	22	siCoil	0
4	23	siCoil	0
4	24	siCoil	1
4	25	siCoil	0
4	26	siCoil	7
4	27	siCoil	1
4	28	siCoil	2
4	29	siCoil	2
4	30	siCoil	3
4	31	siCoil	0
4	32	siCoil	0
4	33	siCoil	5
4	34	siCoil	4
4	35	siCoil	0
4	36	siCoil	1
4	37	siCoil	2
4	38	siCoil	2
4	39	siCoil	1
4	40	siCoil	1
4	41	siCoil	1
4	42	siCoil	1
4	43	siCoil	2
4	44	siCoil	1
4	45	siCoil	1
4	46	siCoil	1
4	47	siCoil	2
4	48	siCoil	0
4	49	siCoil	1
4	50	siCoil	0
4	51	siCoil	2
4	52	siCoil	3
5	1	siCoil	0
5	2	siCoil	0
5	3	siCoil	0
5	4	siCoil	4
5	5	siCoil	0
5	6	siCoil	0
5	7	siCoil	3
5	8	siCoil	4
5	9	siCoil	4
5	10	siCoil	0
5	11	siCoil	3
5	12	siCoil	0
5	13	siCoil	2
5	14	siCoil	0
5	15	siCoil	0
5	16	siCoil	3
5	17	siCoil	0
5	18	siCoil	0
5	19	siCoil	0
5	20	siCoil	0
5	21	siCoil	0
5	22	siCoil	0
5	23	siCoil	0
5	24	siCoil	0
6	1	siCoil	0
6	2	siCoil	0
6	3	siCoil	0
6	4	siCoil	0
6	5	siCoil	0
6	6	siCoil	0
6	7	siCoil	1
6	8	siCoil	1
6	9	siCoil	0
6	10	siCoil	4
6	11	siCoil	3
6	12	siCoil	0
6	13	siCoil	1
6	14	siCoil	0
6	15	siCoil	0
6	16	siCoil	1
6	17	siCoil	1
6	18	siCoil	2
6	19	siCoil	0
6	20	siCoil	0
6	21	siCoil	0
6	22	siCoil	0
6	23	siCoil	0
6	24	siCoil	0
6	25	siCoil	0
6	26	siCoil	0
6	27	siCoil	0
7	1	siNolc	0
7	2	siNolc	0
7	3	siNolc	0
7	4	siNolc	0
7	5	siNolc	1
7	6	siNolc	3
7	7	siNolc	0
7	8	siNolc	0
7	9	siNolc	0
7	10	siNolc	0
7	11	siNolc	0
7	12	siNolc	0
7	13	siNolc	0
7	14	siNolc	0
7	15	siNolc	0
7	16	siNolc	0
7	17	siNolc	1
7	18	siNolc	0
7	19	siNolc	0
7	20	siNolc	3
7	21	siNolc	6
7	22	siNolc	3
7	23	siNolc	0
7	24	siNolc	0
7	25	siNolc	3
7	26	siNolc	0
7	27	siNolc	0
7	28	siNolc	0
7	29	siNolc	0
7	30	siNolc	2
7	31	siNolc	0
7	32	siNolc	0
7	33	siNolc	0
7	34	siNolc	0
7	35	siNolc	0
8	1	siNolc	0
8	2	siNolc	1
8	3	siNolc	3
8	4	siNolc	1
8	5	siNolc	0
8	6	siNolc	0
8	7	siNolc	0
8	8	siNolc	0
8	9	siNolc	2
8	10	siNolc	0
8	11	siNolc	0
8	12	siNolc	1
8	13	siNolc	0
8	14	siNolc	0
8	15	siNolc	0
8	16	siNolc	1
8	17	siNolc	0
8	18	siNolc	0
8	19	siNolc	1
8	20	siNolc	0
8	21	siNolc	2
8	22	siNolc	0
8	23	siNolc	0
8	24	siNolc	0
8	25	siNolc	1
8	26	siNolc	0
8	27	siNolc	2
8	28	siNolc	1
8	29	siNolc	0
8	30	siNolc	2
8	31	siNolc	0
8	32	siNolc	0
8	33	siNolc	2
8	34	siNolc	2
8	35	siNolc	2
8	36	siNolc	0
8	37	siNolc	0
8	38	siNolc	3
8	39	siNolc	0
8	40	siNolc	3
8	41	siNolc	0
8	42	siNolc	1
8	43	siNolc	0
8	44	siNolc	2
8	45	siNolc	1
8	46	siNolc	1
8	47	siNolc	4
8	48	siNolc	0
8	49	siNolc	0
8	50	siNolc	1
8	51	siNolc	0
8	52	siNolc	0
8	53	siNolc	0
8	54	siNolc	1
8	55	siNolc	0
9	1	siNolc	1
9	2	siNolc	0
9	3	siNolc	0
9	4	siNolc	0
9	5	siNolc	0
9	6	siNolc	0
9	7	siNolc	0
9	8	siNolc	1
9	9	siNolc	0
9	10	siNolc	0
9	11	siNolc	0
9	12	siNolc	2
9	13	siNolc	0
9	14	siNolc	4
9	15	siNolc	2
9	16	siNolc	3
9	17	siNolc	4
9	18	siNolc	1
9	19	siNolc	0
9	20	siNolc	1
9	21	siNolc	0
9	22	siNolc	2
9	23	siNolc	0
9	24	siNolc	0
9	25	siNolc	1
9	26	siNolc	2
9	27	siNolc	0
9	28	siNolc	0
9	29	siNolc	3
9	30	siNolc	0
9	31	siNolc	1
9	32	siNolc	1
9	33	siNolc	0
9	34	siNolc	1
9	35	siNolc	3
9	36	siNolc	1
9	37	siNolc	2
9	38	siNolc	0
9	39	siNolc	3
9	40	siNolc	1
9	41	siNolc	0
9	42	siNolc	0
9	43	siNolc	2
9	44	siNolc	0
9	45	siNolc	0
9	46	siNolc	1
9	47	siNolc	2
9	48	siNolc	0
9	49	siNolc	2
9	50	siNolc	0
9	51	siNolc	3
9	52	siNolc	2

## Sheet: Figure 4c
Unit: FRET Efficiency (%)	CFP-CoilinWT & YFP-Coilin WT	CFP-CoilinR8A & YFP-CoilinR8A	CFP-CoilinR36A & YFP-CoilinR36A	CFP-CoilinD79A & YFP-Coilin D79A
	0.179495	-0.013955	0.213923	0.131822
	0.306925	-0.0073212	0.0960339	0.132473
	0.17213	0.0143369	0.167742	0.172914
	0.160379	0.0382598	0.173782	0.120334
	0.186377	0.063175	0.157631	0.131847
	0.221448	-0.0492386	0.210134	0.170837
	0.240374	-0.029753	0.168235	0.119483
	0.195365	-0.0066527	0.0784109	0.1045
	0.209773	0.0744453	0.27784	0.160056
	0.134606		0.245287	0.0807274

## Sheet: Figure 4d
Unit: FRET Efficiency (%)	CFP & YFP	CFP-YFP	CFP-CoilinWT & Nopp140-YFP	CFP-CoilinR8A & Nopp140-YFP	CFP-CoilinR36A & Nopp140-YFP	CFP-CoilinD79A & Nopp140-YFP
	0.0162327	0.282456	0.556769	0.0471864	0.0324018	0.257352
	0.00381431	0.156713	0.361224	-0.0688063	-0.0027322	0.225684
	0.072866	0.245884	0.376506	-0.023788	-0.0168905	0.0193326
	0.047536	0.233936	0.400359	-0.0660794	-0.0553425	0.060755
	-0.0087175	0.203782	0.41259	-0.065364	-0.0803564	0.0360558
	-0.0410405	0.219085	0.297301	-0.104459	-0.0572394	0.0637415
	-0.0023688	0.289855	0.310192	-0.0158437	0.0744092	0.0874668
	-0.0105589	0.262692	0.252648	-0.019702	0.035443	0.062123
	-0.0414159	0.260905	0.3194	-0.0029802	0.0484681	0.0660742
	0.0006207	0.221535	0.238936	-0.0183065	-0.0177327	0.167115
	0.00455373	0.231567	0.370568	-0.0319402	0.0487156	0.0639023
	-0.0415218	0.254504	0.33048	-0.0322776	-0.0515353	0.202226

## Sheet: Figure 6a
Units: Number of Cajal bodies (for 1 cell)
Control	WT NTD	R8A NTD	R36A NTD	D40A NTD	D79A NTD
3	2	0	0	4	0
1	2	0	0	3	0
2	5	0	0	4	0
1	2	0	0	6	0
1	3	0	0	3	0
2	2	0	0	2	0
2	4	0	0	2	0
2	1	0	0	4	0
2	2	0	0	6	0
2	5	0	0	4	0
3	4	0	0	4	0
0	4	0	0	4	0
2	6	0	0	2	0
3	3	0	0	4	0
1	1	0	0	5	0
3	2	0	0	3	0
0	2	0	0	2	0
1	2	0	0	5	0
1	5	0	0	4	0
2	1	0	0	2	0
3	5	0	0	4	0
3	4	0	0	4	0
3	2	0	0	3	0
4	2	0	0	2	0
2	2	0	0	4	0
2	7	0	0	5	0
3	2	0	0	5	0
7	2	0	0	6	0
2	2	0	0	6	0
5	3	0	0	2	0
2	4	0	0	1	0
5	3	0	0	4	0
3	3	0	0	2	0
2	2	0	0	2	0
3	1	0	0	3	0
3	2	0	0	4	0
4	2	0	0	3	0
3	4	0	0	3	0
3	3	0	0	1	0
1	3	0	0	2	0
0	4	0	0	4	0
1	3	0	0	5	0
1	1	0	0	6	0
2	2	0	0	4	0
2	3	0	0	3	0
3	4	0	0	3	0
2	5	0	0	5	0
3	3	0	0	0	0
1	3	0	0	0	0
0	4	0	0	0	0
1	9	0	0	0	0
0	4	0	0		0
2	2	0	0		0
4	8	0	0		0
3	4	0	0		0
2	4	0	0		0
0	3	0	0		0
1	3	0	3		0
3	4	0	4		0
3	1	0	2		0
3	1	0	4		0
2	1	0	5		0
3	9	0	2		0
2	3	0	3		0
1	3	0	1		0
4	5	0	1		0
3	6	0	4		0
2	4	0	5		0
4	2	0	5		0
1	2	0	4		0
2	2	0	3		0
2	8	0	4		0
1	7	0	2		0
1	3	0	1		0
2	6	0	2		0
1	3	0	3		0
1	9	0	1		0
2	4	0	2		0
2	4	0	6		0
3	5	0	4		0
3	6	0	1		0
0	0	0	3		0
1	0	0	3		0
1	0	0	3		0
0	0	0	4		0
1	0	0	2		0
3	0	0	3		0
1	0	0	4		0
1	0	0	3		0
1	0	0	3		0
2	0	0	2		0
4	0	0	3		0
4	0	0	2		0
4		0	2		0
2		0	2		0
4		0	2		0
3		0	4		0
5		0			0
2		0			0
3		0			0
1		0			0
4		0			0
2		0			0
7		0			0
7		0			0
4		0			0
3		0			0
2		0			0
1		0			0
2		0			0
4		0			0
2		0			0
0		0			0
0		0			0
3		0			0
2		0			0
3		0			0
2		0			0
2		0			0
2		0			0
1		0			0
2		0			0
2		0			0
3		0			0
3		0			0
3		0			0
3		0			0
2		0			0
2		0			0
3		0			0
3		0			0
4		0			0
2		0			0
2		0			0
2		0			0
2		0			0
3		0			0
3		0			0
3		0			0
6		0			0
3		0			0
4		0			0
3		0			0
2		0			0
2		0			0
5		0			0
3		0			0
3		0			0
2		0			0
5		0			0
2		0			0
4		0			0
1		0			0
0		0			0
0		0			0
0		0			0
3		0			0
3		0			0
4		0			0
5		0			0
2		0			0
4		0			0
3		0			0
3		0			0
3		0			0
0		0			0
0		0			0
3		0			0
2		0			0
3		0			0
2		0			0
5		0			0
6		0			0
3		0			0
1		0			0
2		0			0
2		0			0
2		0			0
1		0			0
4		0			0
3		0			0
3		0			0
3		0			0
2		0			0
4		0			0
4		0			0
4		0			0
3		0			0
5		0			0
4		0			0
0		0			0
3		0			0
3		0			0
3		0			0
2		0			0
4		0			0
2		0			0
4		0			0
2		0			0
1		0			0
2		0			0
4		0			0
0		0			0
0		0			0
0		0			0
0		0			0
3		0			0
4		0			0
2		0			0
2		0			0
2		0			0
4		0			0
2		0			0
3		0			0
1		0			0
1		0			0
2		0			0
3		0			0
0		0			0
2		0			0
3		0			0
3		0			0
2		0			0
3		0			0
1		0			0
2		0			0
1		0			0
2		0			0
4		0			0
3		0			0
3		0			0
3		0			0
3		0			0
5		0			0
1		0			0
3		0			0
6		0			0
3		0			0
4		0			0
4		0			0
3		0			0
0		0			0
4		0			0
3		0			0
1		0			0
6		0			0
5		0			0
1		0			0
0		0			0
2		0			0
4		0			0
3		0			0
0		0			0
3		0			0
0		0			0
3		2			0
2		1			0
0		1			0
4		4			0
4		2			0
1		1			0
3		4			0
3		1			0
1		3			0
2		2			0
3		1			0
4		1			0
3		1			0
4		1			0
3		1			0
2		4			0
5		3			0
2		2			0
1		3			0
2		5			0
5		6			0
3		2			0
6					0
7					0
6					0
4					0
1					0
2					0
2					0
0					0
0					0
3					0
4					0
2					0
2					0
1					0
4					0
4					0
3					0
2					1
3					4
2					4
2					5
2					4
5				2
				2
				2

## Sheet: Figure 6c
Units: Number of Cajal bodies (for 1 cell)
Control	WT NTD NLS	R8A NTD NLS	R36A NTD NLS	D40A NTD NLS	D79A NTD NLS
3	3	0	0	5	0
1	6	0	0	4	0
2	5	0	0	11	0
1	3	0	0	6	0
1	3	0	0	7	0
2	3	0	0	3	0
2	7	0	0	6	0
2	3	0	0	6	0
2	4	0	0	10	0
2	5	0	0	9	0
3	4	0	0	12	0
0	3	0	0	11	0
2	4	0	0	7	0
3	3	0	0	15	0
1	6	0	0	6	0
3	4	0	0	6	0
0	3	0	0	15	0
1	4	0	0	7	0
1	2	0	0	2	0
2	9	0	0	5	0
3	0	0	0	7	0
3	9	0	0	5	0
3	3	0	0	4	0
4	1	0	0	6	0
2	3	0	0	5	0
2	4	0	0	6	0
3	0	0	0	5	0
7	3	0	0	2	0
2	7	0	0	3	0
5	4	0	0	2	0
2	3	0	0	8	0
5	3	0	0	6	0
3	7	0	0	2	0
2	4	0	0	9	0
3	3	0	0	7	0
3	2	0	10	5	0
4	2	0	2	15	0
3	5	0	3	5	0
3	4	0	2	4	0
1	2	0	6	6	0
0	2	0	2	4	0
1	5	0	2	3	0
1	4	0	2	4	0
2	2	0	2	6	0
2	2	0	2	5	0
3	3	0	1	7	0
2	4	0	3	4	0
3	2	0	2	3	0
1	3	0		6	0
0	4	0		5	0
1	6	0		4	0
0	4	0		9	0
2	4	0		8	0
4	2	0		13	0
3	2	0		7	0
2	0	0		6	0
0	2	0		5	0
1	3	0		5	0
3	2	0		14	0
3	3	0		10	0
3	3	0		3	0
2	4	0		9	0
3	0	0		6	0
2	0	0		11	0
1	1	0		4	0
4	1	0		3	0
3	1	0		7	0
2	8	0		6	0
4	6	0		3	0
1	5	0		8	0
2	3	0		7	0
2	2	0		7	0
1	4	0		6	0
1	0	0		6	0
2	3	0		9	0
1	4	0		10	0
1	4	0		6	0
2	2	0		11	0
2	3	0		6	0
3	5	0		10	0
3	5	0		8	0
0	0	0		8	0
1	2	0		3	0
1	1	0		4	0
0	3	0		5	0
1	4	0		3	0
3	4	0		3	0
1	0	0		5	0
1	2	0		6	0
1	0	0		6	0
2	0	0		4	0
4	3	0		5	0
4	3	0		2	0
4	3	0		4	0
2	2	0		9	0
4	4	0		8	0
3	4	0		8	0
5	2	0		10	0
2	2	0		4	0
3	5	0		8	0
1	4	0		9	0
4	0	0		11	0
2	0	0		8	0
7	3	0		3	0
7	2	0		5	0
4	0	0		6	0
3	0	0		10	0
2	0	0		14	0
1	5	0		12	0
2	2	0		7	0
4	3	0		3	0
2	1	0		5	0
0	0	0		6	0
0	2	0		6	0
3	1	0		5	0
2	6	0		1	0
3	0	0		3	0
2	5	0		8	0
2	1	0		12	0
2	5	0		11	0
1	9	0		4	0
2	3	0		8	0
2	2	0		6	0
3	0	0		8	0
3	0	0		7	0
3	3	0		5	0
3	3	0		7	0
2	2	0		9	0
2	5	0		9	0
3	1	0		7	0
3	5	0		2	0
4	0	0		14	0
2	2	0		13	0
2	1	0		7	0
2	4	0		11	0
2	0	0		8	0
3	1	0		0	0
3	1	0		0	0
3	1	0		0	0
6	2	0		0	0
3	1	0		0	0
4	1	0		0	0
3	3	0		0	0
2	4	0		0	0
2	5	0		0	0
5	2	0		0	0
3	4	0		0	0
3	5	0		0	0
2	0	0		0	0
5	4	0		0	0
2	6	0		0	0
4	3	0		0	0
1	3	0		0	0
0	0	0		0	0
0	0	0		0	0
0	7	0		0	0
3	2	0		0	0
3	3	0		0	0
4	0	0		0	0
5	0	0		0	0
2	1	0		0	0
4	5	0		0	0
3	5	0		0	0
3	0	0		0	0
3	0	0		0	0
0	0	0		0	0
0	3	0		0	0
3	3	0			0
2	7	0			0
3	6	0			0
2	5	0			0
5	5	0			0
6	4	0			0
3	5	0			0
1	5	0			0
2	6	0			0
2	0	0			0
2	0	0			0
1	7	0			0
4	5	0			0
3	2	0			0
3	0	0			0
3	0	0			0
2	4	0			0
4	2	0			0
4	6	0			0
4	1	0			0
3	2	0			0
5	5	0			0
4	8	0			0
0	0	0			0
3	0	0			0
3	0	0			0
3	0	0			0
2	0	0			0
4	0	0			0
2	0	0			0
4	0	0			0
2	0	0			0
1	0	0			0
2	0	0			0
4	0	0			0
0	0	0			0
0	0	0			0
0	0	0			0
0		0			0
3		0			0
4		0			0
2		0			0
2		0			0
2		0			0
4		0			0
2		0			0
3		0			0
1		0			0
1		0			0
2		0			0
3		0			0
0		0			0
2		0			0
3		0			0
3		0			0
2		0			0
3		0			0
1		0			0
2		0			0
1		0			0
2		0			0
4		0			0
3		0			0
3		0			0
3		0			0
3		0			0
5		0			0
1		4			0
3		1			0
6		2			0
3		2			0
4		3			0
4		2			0
3		1			0
0		5			0
4		2			0
3		2			0
1		2			0
6		2			0
5		2			0
1		1			0
0		2			0
2					0
4					0
3					0
0					0
3					0
0					0
3					0
2					0
0					0
4					0
4					0
1					0
3					0
3					0
1					0
2					0
3					0
4					0
3					0
4					0
3					0
2					0
5					0
2					0
1					0
2					0
5					0
3					0
6					0
7					0
6					0
4					0
1					0
2					0
2					0
0					0
0					0
3					0
4					0
2					0
2					0
1					0
4					0
4					4
3					4
2					5
3					4
2					2
2					2
2					2
5

## Sheet: Figure S1b
YFP+CFP		YFP-CFP		YFP/CFP Coilin		Coilin YFP/CFP		YFP Coilin CFP		d97Coilin YFP/CFP		YFP/CFP d97Coilin		GCN4d97Coilin YFP/CFP		YFP/CFP GCN4d97Coilin
Ef	Cf	Ef	Cf	Ef	Cf	Ef	Cf	Ef	Cf	Ef	Cf	Ef	Cf	Ef	Cf	Ef	Cf
-0.154	-0.126	0.097	-0.067	0.206	-0.055	0.113	0.013	-0.009	-0.01	-0.014	-0.005	-0.026	-0.027	-0.061	-0.055	0.102	-0.043
-0.137	-0.162	0.093	-0.027	0.175	-0.048	0.069	-0.015	-0.017	-0.064	-0.039	-0.039	-0.083	-0.077	-0.058	-0.059	0.065	-0.104
-0.11	-0.097	0.037	-0.086	0.209	-0.142	0.036	-0.092	0.002	-0.052	-0.049	-0.046	-0.066	-0.073	0.002	-0.011	0.14	-0.085
-0.143	-0.095	0.096	-0.103	0.173	-0.154	0.066	-0.069			-0.055	-0.052	-0.059	-0.103	-0.076	-0.064	0.053	-0.1
-0.084	-0.063	0.121	-0.126	0.197	-0.137	0.084	-0.027	0.012	-0.091	-0.052	-0.059	-0.041	-0.058	-0.073	-0.048	0.088	-0.098
-0.053	-0.14	0.108	-0.075	0.147	-0.163	0.078	-0.048	0.029	-0.055	-0.052	-0.038	-0.026	-0.054	-0.013	-0.039	0.089	-0.136
-0.147	-0.074	0.143	-0.141	0.219	-0.114	0.07	-0.05	-0.02	-0.047	-0.051	-0.051	-0.027	-0.044	-0.034	-0.032	0.094	-0.029
-0.079	-0.06	0.1	-0.147	0.234	-0.103	0.077	-0.05	0.044	-0.04	-0.088	-0.107	-0.074	-0.081	-0.089	-0.197	0.115	-0.068
-0.157	-0.106	0.091	-0.143	0.154	-0.033	0.066	0.009	0.021	-0.025	-0.057	-0.07	-0.048	-0.063	-0.091	-0.116	0.08	-0.047
-0.073	-0.109	0.062	-0.179	0.225	-0.039	0.063	-0.038	0.008	-0.047	-0.099	-0.123	-0.044	-0.072	-0.092	-0.13	0.077	-0.006
YFP+CFP	YFP-CFP	Unbleached	YFP/CFP Coilin	Coilin YFP/CFP	YFP Coilin CFP	d97Coilin YFP/CFP	YFP/CFP d97Coilin	GCN4d97Coilin YFP/CFP	YFP/CFP GCN4d97Coilin
-0.1137	0.0948	-0.1094	0.1939	0.0722	0.00777778	-0.0556	-0.0494	-0.0585	0.0903
0.0386582	0.0291578	0.0459715	0.0301384	0.0192861	0.0213763	0.0236465	0.0205491	0.0332708	0.0248375
-11.37	9.48	-10.94	19.39	7.22	0.777778	-5.56	-4.94	-5.85	9.03
3.86582	2.91578	4.59715	3.01384	1.92861	2.13763	2.36465	2.05491	3.32708	2.48375

## Sheet: Figure S1c
Metadata_Mutant	Intensity_MeanIntensity_NTD_Inten	Percent
FL	4.23479	0
FL	98.7966	5.39185
FL	54.1324	0.696702
FL	5.20301	0
FL	354.637	28.9123
FL	4.59175	0
FL	375.706	26.0905
FL	5.24903	0
FL	9.3552	0
FL	40.2099	2.41291
FL	48.6908	3.24069
FL	3.74672	0
FL	783.407	52.1123
FL	6.2876	0
FL	62.8379	0.621469
FL	543.078	34.9894
FL	1100.48	56.5917
FL	817.608	69.1224
FL	484.392	67.4367
FL	6.26555	0
FL	18.5555	0
FL	56.3105	3.99655
FL	17.8475	0
FL	43.3201	2.72181
FL	4.17206	0
FL	21.3266	0
FL	211.186	14.4247
FL	6.06662	0
FL	7.06862	0
FL	9.48086	0
FL	285.342	16.5956
FL	256.555	16.9046
FL	117.906	7.48282
FL	202.822	11.7664
FL	121.583	5.8663
FL	5.8533	0
FL	13.1252	0
FL	268.24	11.2529
FL	28.8067	0
FL	236.74	14
FL	45.9979	1.92809
FL	65.6815	4.1568
FL	46.7149	1.40047
FL	4.27098	0
FL	41.6336	0.724113
FL	253.729	20.7861
FL	6.99961	0
FL	4.60223	0
FL	20.7194	0
FL	10.6183	0
FL	10.4751	0
FL	58.142	4.8328
FL	54.8894	4.10397
FL	444.805	32.5078
FL	38.6628	2.74625
FL	157.289	12.6198
FL	12.3688	0
FL	15.4173	0
FL	7.30499	0
FL	5.2626	0
FL	255.645	16.3316
FL	1086.46	73.326
FL	6.91979	0
FL	1331.69	81.2806
FL	3.85928	0
FL	31.2902	1.35164
FL	674.45	49.8879
FL	92.881	6.45494
FL	621.512	50.2594
FL	304.544	19.7896
FL	5.29893	0
FL	158.986	7.38479
FL	1013.23	86.0477
FL	5.23712	0
FL	989.673	58.4551
FL	5.60689	0
FL	458.135	23.2332
FL	92.3847	6.30708
FL	9.78357	0
FL	811.739	61.9528
FL	736.78	45.3653
FL	68.2656	4.98495
FL	11.2948	0
FL	1081.58	77.6422
FL	165.234	11.5425
FL	447.024	29.1281
FL	169.786	2.31185
FL	7.91016	0
FL	518.912	46.3154
FL	1803.16	94.3238
FL	20.6718	0.948393
FL	17.6416	0.0900901
FL	836.592	51.2651
FL	119.336	9.25051
FL	123.47	4.36806
FL	59.1267	4.59606
FL	8.4123	0.0972087
FL	1497.73	79.4994
FL	808.777	58.5258
FL	6.25817	0
FL	127.294	6.51322
FL	964.83	49.3388
FL	119.408	9.99185
FL	9.97464	0
FL	145.153	6.14213
FL	5.80684	0
FL	157.903	12.0148
d97	5.08913	0
d97	4.38978	0
d97	117.984	0
d97	6.05575	0
d97	14.0197	0
d97	71.5184	0
d97	6.68096	0
d97	8.47483	0
d97	530.101	87.9634
d97	9.72222	0
d97	41.6164	0
d97	18.3922	0
d97	4.65375	0
d97	5.73517	0
d97	4.87313	0
d97	3.68533	0
d97	7.50125	0
d97	50.529	0
d97	151.014	0
d97	142.758	0
d97	86.5795	0
d97	19.4681	0
d97	16.4337	0
d97	7.14701	0
d97	36.7918	0
d97	11.3178	0
d97	143.765	0.401338
d97	10.7839	0
d97	7.8817	0
d97	16.5099	0
d97	8.34502	0
d97	39.2418	0
d97	6.51682	0
d97	34.0595	0
d97	9.96816	0
d97	6.26406	0
d97	65.2679	0
d97	10.6557	0
d97	18.2353	0
d97	464.943	73.9108
d97	150.738	0
d97	14.6954	0
d97	5.98729	0
d97	29.5007	0
d97	123.163	0
d97	5.44515	0
d97	10.3784	0
d97	95.1448	0
d97	6.09329	0
d97	9.16109	0
d97	56.557	0
d97	155.046	0
d97	6.00817	0
d97	7.51028	0
d97	6.49675	0
d97	5.20582	0
d97	7.67253	0
d97	8.44997	0
d97	6.78326	0
d97	5.54843	0
d97	141.086	4.25049
d97	4.41367	0
d97	18.7547	0
d97	6.55567	0
d97	4.5985	0
d97	5.01032	0
d97	6.82661	0
d97	77.2728	0
d97	7.54186	0
d97	4.29156	0
d97	2.81048	0
d97	4.41578	0
d97	4.88975	0
d97	6.22013	0
d97	5.13226	0
d97	6.80506	0
d97	5.91589	0
d97	6.72883	0
d97	6.60149	0
d97	5.00406	0
d97	143.615	0
d97	6.01442	0
d97	6.27586	0
d97	31.4085	0
d97	2.76048	0
d97	20.3637	0
d97	3.48417	0
d97	9.24837	0
d97	3.26026	0
d97	1599.29	86.4467
d97	2.41497	0
d97	5.23617	0
d97	1.73355	0
d97	2.80328	0
d97	4.75473	0
d97	921.099	77.1074
d97	3.02135	0
d97	10.0518	0
d97	4.34485	0
d97	3.79321	0
d97	4.77668	0
d97	5.37979	0
d97	5.2698	0
d97	180.98	4.72828
d97	4.75565	0
gcn4	108.514	0
gcn4	321.285	37.8571
gcn4	6.4277	0
gcn4	4.30251	0
gcn4	4.13824	0
gcn4	7.8035	0
gcn4	8.9571	0
gcn4	9.04336	0
gcn4	7.69616	0
gcn4	201.631	1.12328
gcn4	19.1963	0
gcn4	581.355	35.0039
gcn4	7.39417	0
gcn4	6.13818	0
gcn4	14.8521	0
gcn4	35.6716	0
gcn4	5.61267	0
gcn4	15.0643	0
gcn4	6.5802	0
gcn4	140.161	0
gcn4	5.21211	0
gcn4	5.18822	0
gcn4	11.4614	0
gcn4	187.621	0.0741473
gcn4	7.42358	0
gcn4	5.10903	0
gcn4	5.51374	0
gcn4	21.755	0
gcn4	7.15329	0
gcn4	8.06943	0
gcn4	218.718	0.0696702
gcn4	6.78484	0
gcn4	4.94849	0
gcn4	5.66286	0
gcn4	4.53806	0
gcn4	17.2007	0
gcn4	1750.7	69.4257
gcn4	11.5726	0
gcn4	34.1526	0
gcn4	13.5157	0
gcn4	2529.17	91.0004
gcn4	265.66	0
gcn4	9.05044	0
gcn4	70.8528	0.0123274
gcn4	5.62953	0
gcn4	6.64977	0
gcn4	12.6904	0
gcn4	8.08741	0
gcn4	214.258	3.16122
gcn4	8.09576	0
gcn4	3.2566	0
gcn4	10.4047	0
gcn4	271.647	3.24223
gcn4	5.26179	0
gcn4	8.93758	0
gcn4	6.30196	0
gcn4	6.43707	0
gcn4	7.34499	0
gcn4	6.32035	0
gcn4	8.49584	0
gcn4	31.3977	0
gcn4	403.971	57.2188
gcn4	137.116	0
gcn4	71.9435	0
gcn4	3.51615	0
gcn4	5.00291	0
gcn4	3.93687	0
gcn4	12.4497	0
gcn4	3.60923	0
gcn4	8.00227	0
gcn4	3.45597	0
gcn4	3.58637	0
gcn4	177.743	3.71797
gcn4	6.70046	0
gcn4	4.43647	0
gcn4	9.03128	0
gcn4	32.4043	0
gcn4	12.9843	0
gcn4	9.2824	0
gcn4	192.871	0.723623
gcn4	15.7793	0
gcn4	35.3269	0
gcn4	31.2497	0
gcn4	6.51975	0
gcn4	6.1495	0
gcn4	20.0334	0
gcn4	190.107	0
gcn4	4.82011	0
gcn4	4.38588	0
gcn4	7.85536	0
gcn4	114.417	0
gcn4	5.03153	0
gcn4	12.1464	0
gcn4	209.234	1.54431
gcn4	4.89725	0
gcn4	20.509	0
gcn4	37.2572	0
gcn4	7.10725	0
gcn4	5.47248	0
gcn4	15.6911	0
gcn4	6.02985	0
gcn4	8.61928	0
gcn4	211.88	0
gcn4	12.1309	0
gcn4	5.09802	0
gcn4	12.217	0
gcn4	10.1504	0
gcn4	73.7141	0

## Sheet: Figure S2c
Units: Number of Cajal bodies (in one nucleus)
nt	siNopp140	siCoil
1	0	0
1	0	1
2	0	0
2	1	2
1	0	2
3	1	1
2	0	0
5	0	4
0	1	4
0	0	0
4	0	0
4	1	0
1	1	0
3	4	0
2	5	0
2	2	0
0	3	0
2	4	1
5	6	0
2	0	0
4	3	2
4	1	1
3	2	0
1	0	0
4	1	1
2	1	0
3	0	3
3	0	3
1	0	0
3	4	3
5	2	3
4	1	1
1	0	1
2	0	3
3	2	1
3	0	0
2	0	3
3	2	1
3	3	0
2	3	0
0	0	2
0	0	1
0	1	3
3	3	1
0	1	0
2	0	2
1	0	2
1	0	0
3	2	0
5	3	2
5	3	0
3	2	0
0	4	1
1	3	0
4	0	0
2	0	4
1	0	0
0	0	0
0	1	0
5	4	3
4	3	4
2	3	0
5	4	0
2	2	0
0	0	1
3	0	0
2	0	0
1	0	0
4	0	0
1	0	0
3	0	0
7	0	0
2	4	2
2	3	2
1	2	0
3	0	0
2	0	0
1	0	0
3	2	0
2	0	0
0	2	0
0	1	2
5	1	3
4	0	1
1	0	1
4	0	0
0	0	0
1	1	0
0	3	0
5	3	0
0	2	0
5	3	0
5	2	1
5	3	0
3	0	0
0	3	0
0	3	0
2	0
2	0
1	1
1	4
2	0
4	1
4	0
3	3
2	0
3	1
3	0
5	1
4	0
1	0
3	0
0	2
0	2
4	0
3	2
2	0
3	1
3	0
0	2
0	0
0	0
1	6
0	0
0	0
2	0
2	0
5	0
1	4
1	3
4	0
2	0
3	0
2	0
2	0
1	2
2
5

## Sheet: Figure S2d
Units: Number of gems (in one nucleus)
nt	siNopp140	siCoil
1	0	3
1	4	5
2	0	4
1	4	5
2	3	5
1	1	2
0	0	0
2	2	0
3	0	0
2	0	4
4	2	4
3	2	1
3	7	2
0	0	6
0	2	3
0	1	0
0	2	0
1	2	0
3	2	1
0	2	0
3	2	3
2	1	6
1	1	2
2	4	0
2	0	0
3	2	6
3	2	0
5	5	3
3	2	0
3	0	2
2	1	0
3	1	7
0	2	4
2	3	0
1	0	3
0	0	2
1	2	8
2	4	1
2	2	0
2	0	0
1	1	1
5	4	0
2	3	8
0	0	1
4	2	5
0	1	2
0	0	1
1	1	1
1	1	0
1	2	2
1	0	0
2	0	0
4	1	3
1	2	0
2	4	0
2	0	1
2	0	0
3	0	7
2	1	0
2	2	3
2	1	1
2	2	3
1	0	3
5	0	2
4	3	4
1	0	2
2	0	4
2	1	3
0	0	5
2	0	2
0	0	0
1	0	4
2	1	4
1	2	1
0	4	0
4	0	6
3	4	5
6	0	3
2	0	3
0	0	1
0	0	1
1	1	4
3	0	2
3	0	3
2	0	0
0	1	2
0	0	0
1	4	1
0	1	0
0	3	0
1	0	2
1	0	0
0	2	5
2	0	7
5	0	4
2	3	1
6	0	5
1	1	0
2	4	5
1	2	4
4	0	2
1	0	8
3	1	0
2	0	0
7	0
2	0
3	0
4	3
0	1
0	0
3	0
3	0
3	0
4	0
3	0
2	2
1	0
2	0
0	2
0	4
0	4
0	4
0	0
1	0
2	2
3	0
3	0
1	0
1	1
0	0
1	0
2	2
1	2
0	0
4	1
5	2
3	0
	1
	0

[truncated: 5 more sheets: Figure S5b, Figure S6a, Figure S6b, Figure S6c, Figure S6d]
